# Supplementary material for: Comparison of two multi-trait association testing methods and sequence-based fine mapping of six additive QTL in Swiss Large White pigs
Source: BMC Genomics. 2023 Apr 10;24:192. doi: 10.1186/s12864-023-09295-4 (PMC10084639; doi:10.1186/s12864-023-09295-4)
Supplement: Supplementary file 3 — Additional file 3. Results of single-trait GWAS based on array genotypes. Table contains numbered QTL regions, chromosome, start and stop positions of the QTL, lowest P-value, top SNP with MAF, number of significantly associated variants within the QTL and the single-trait abbreviation. [file 12864_2023_9295_MOESM3_ESM.txt]

QTL	SSC	start_bp	stop_bp	p	SNP	MAF	#sig_variants	trait
1	1	158371284	162345362	6.40E-11	ASGA0004990	0.291	22	DWG
1	1	158371284	162345362	6.40E-11	ASGA0004988	0.291	22	DWG
1	1	158371284	162345362	6.40E-11	ASGA0106369	0.291	22	DWG
1	1	158371284	162345362	1.38E-14	ASGA0004992	0.293	28	ADFI
1	1	158371284	162345362	1.38E-14	ALGA0006623	0.293	28	ADFI
1	1	158371284	162345362	5.30E-14	ALGA0006623	0.29	24	LDWG
1	1	158371284	162345362	5.30E-14	ASGA0004992	0.29	24	LDWG
1	1	158682904	160347188	1.09E-07	ALGA0006623	0.288	9	LMC
1	1	158682904	160347188	1.09E-07	ASGA0004992	0.288	9	LMC
1	1	159538854	160347188	7.79E-07	ASGA0004992	0.288	3	BFT
1	1	159538854	160347188	7.79E-07	ALGA0006623	0.288	3	BFT
2	1	270339744	271906577	1.45E-25	ASGA0008077	0.142	21	ADFI
2	1	270339744	271906577	3.28E-28	ASGA0008077	0.144	20	LDWG
2	1	270339744	271906577	1.53E-14	ALGA0123414	0.196	15	BFT
2	1	270339744	271906577	3.86E-18	ALGA0123414	0.196	18	LMC
2	1	270522085	271906577	4.76E-11	ASGA0008077	0.142	12	DWG
2	1	270968825	271889844	1.42E-08	ALGA0123414	0.197	3	IMF
3	5	66103958	66103958	6.04E-09	MARC0036560	0.441	1	BFT
4	7	42109927	42109927	5.03E-07	ASGA0033376	0.187	1	GL
5	7	95970167	97652632	5.46E-25	MARC0038565	0.287	8	CL
5	7	96632217	98565888	3.35E-35	MARC0038565	0.274	14	NT
5	7	97652632	97652632	1.71E-10	MARC0038565	0.335	1	NUT
6	10	47224859	47902144	2.85E-08	MARC0018399	0.429	6	NT
6	10	47224859	47224859	3.26E-07	ASGA0096670	0.441	1	NUT
7	10	52583458	52583458	8.44E-07	MARC0017630	0.315	1	MES
7	10	52583458	52583458	5.60E-07	MARC0017630	0.314	1	MT
8	11	20263443	20263443	1.06E-06	DRGA0010930	0.423	1	NIT
9	15	3851445	3855785	2.66E-07	ALGA0083422	0.427	2	PUP
10	17	12196160	20221235	8.32E-20	INRA0052780	0.448	21	CL
10	17	15659761	15995802	2.95E-13	INRA0052780	0.513	2	BFL
11	18	10663342	10663342	3.51E-17	ASGA0078871	0.251	1	BFT
11	18	10663342	10663342	1.45E-16	ASGA0078871	0.251	1	LMC
