# Supplementary material for: Comparison of two multi-trait association testing methods and sequence-based fine mapping of six additive QTL in Swiss Large White pigs
Source: BMC Genomics. 2023 Apr 10;24:192. doi: 10.1186/s12864-023-09295-4 (PMC10084639; doi:10.1186/s12864-023-09295-4)
Supplement: Supplementary file 5 — Additional file 5. Results of multi-trait GWAS based on array genotypes. Table contains numbered QTL regions, chromosome, start and stop positions of the QTL, lowest P-value, top SNP with MAF, number of significantly associated variants within the QTL and the trait-group. [file 12864_2023_9295_MOESM5_ESM.txt]

QTL	SSC	start_bp	stop_bp	p	SNP	MAF	#sig_variants	group
1	1	270339744	271906577	2.65E-19	ALGA0123414	0.199	19	production
2	5	66103958	66103958	2.00E-07	MARC0036560	0.465	1	all
3	7	95197324	95970167	2.39E-08	MARC0097938	0.152	3	conformation
4	7	97652632	98116120	1.04E-26	MARC0038565	0.335	5	conformation
4	7	97652632	97652632	1.80E-15	MARC0038565	0.317	1	all
5	10	47224859	47224859	6.39E-07	ASGA0096670	0.445	1	conformation
6	16	34431519	34707201	2.73E-07	H3GA0056624	0.441	4	production
6	16	34431519	34707201	2.73E-07	DIAS0003649	0.441	4	production
6	16	34431519	34707201	2.73E-07	MARC0002932	0.441	4	production
6	16	34431519	34707201	2.73E-07	MARC0086425	0.441	4	production
7	17	3776570	3776570	2.73E-07	DIAS0002624	0.441	1	production
8	17	13692477	15995802	1.62E-13	INRA0052780	0.486	6	conformation
8	17	15659761	15659761	3.02E-10	INRA0052780	0.422	1	production
8	17	15659761	15995802	4.33E-11	INRA0052780	0.472	2	all
9	18	10663342	10663342	1.02E-15	ASGA0078871	0.252	1	production
9	18	10663342	10663342	1.13E-06	ASGA0078871	0.254	1	all
