# Supplementary material for: Comparison of two multi-trait association testing methods and sequence-based fine mapping of six additive QTL in Swiss Large White pigs
Source: BMC Genomics. 2023 Apr 10;24:192. doi: 10.1186/s12864-023-09295-4 (PMC10084639; doi:10.1186/s12864-023-09295-4)
Supplement: Supplementary file 6 — Additional file 6. Results of meta-analyses GWAS based on array genotypes and complete dataset. Table contains numbered QTL regions, chromosome, start and stop positions of the QTL, lowest P-value, top SNP with MAF, number of significantly associated variants within the QTL and the trait-group. [file 12864_2023_9295_MOESM6_ESM.txt]

QTL	SSC	start_bp	stop_bp	p	SNP	MAF	#sig_variants	group
1	1	158682904	160513631	8.03E-08	1_160513631	0.427	10	production
2	1	270339744	271906577	1.97E-19	1_270968825	0.152	19	production
3	5	66103958	66103958	2.34E-08	5_66103958	0.465	1	all
4	7	95197324	95970167	9.15E-10	7_95970167	0.152	3	conformation
4	7	97652632	98565888	2.84E-28	7_97652632	0.335	6	conformation
4	7	97652632	97881096	1.12E-18	7_97652632	0.317	2	all
5	10	47224859	47224859	8.04E-08	10_47224859	0.445	1	conformation
6	11	7841215	8322594	4.33E-07	11_8322594	0.486	9	production
7	16	34431519	34707201	2.14E-07	16_34641554	0.441	4	production
7	16	34431519	34707201	2.14E-07	16_34707201	0.441	4	production
7	16	34431519	34707201	2.14E-07	16_34431519	0.441	4	production
7	16	34431519	34707201	2.14E-07	16_34691842	0.441	4	production
8	17	3776570	3776570	2.14E-07	17_3776570	0.441	1	production
9	17	12203390	12203390	8.95E-07	17_12203390	0.441	1	conformation
9	17	13692477	15995802	8.09E-14	17_15659761	0.486	7	conformation
9	17	15659761	15659761	1.17E-10	17_15659761	0.422	1	production
9	17	15659761	15995802	4.83E-13	17_15659761	0.472	2	all
10	17	18117254	18117254	1.20E-06	17_18117254	0.491	1	all
11	18	10048292	10663342	6.07E-17	18_10663342	0.252	2	production
11	18	10663342	10663342	4.57E-08	18_10663342	0.254	1	all
