# Supplementary material for: Comparison of two multi-trait association testing methods and sequence-based fine mapping of six additive QTL in Swiss Large White pigs
Source: BMC Genomics. 2023 Apr 10;24:192. doi: 10.1186/s12864-023-09295-4 (PMC10084639; doi:10.1186/s12864-023-09295-4)
Supplement: Supplementary file 7 — Additional file 7. Comparison of pleiotropic QTL across methods based on array genotypes. Summary table of P-values and number of significantly associated variants within the 6 pleiotropic resulting from single-trait GWAS, meta-analyses GWAS with complete datasets and multi-trait GWAS. [file 12864_2023_9295_MOESM7_ESM.txt]

		Pleiotropic QTL
		P of the top variant						Number of significant variants
method	trait/group	SSC1 150 Mb	SSC1 270 Mb	SSC7	SSC10	SSC17	SSC18	SSC1 150 Mb	SSC1 270 Mb	SSC7	SSC10	SSC17	SSC18
stGWAS	ADFI	1.38E-14	1.45E-25					28	21
stGWAS	BFL					2.95E-13						2
stGWAS	BFT	7.79E-07	1.53E-14				3.51E-17	3	15				1
stGWAS	BL			5.46E-25		8.32E-20				8		21
stGWAS	DWG	6.40E-11	4.76E-11					22	12
stGWAS	DWGF	5.30E-14	3.28E-28					24	20
stGWAS	IMF		1.42E-08						3
stGWAS	LMC	1.09E-07	3.86E-18				1.45E-16	9	18				1
stGWAS	NT			3.35E-35	2.85E-08					14	6
stGWAS	NUT			1.71E-10	3.26E-07					1	1
metaGWAS	altogether			1.12E-18		4.83E-13	4.57E-08			2		3	1
metaGWAS	conformation			2.84E-28	8.04E-08	8.09E-14				9	1	8
metaGWAS	production	8.03E-08	1.97E-19			1.17E-10	6.07E-17	10	19			1	2
mtGWAS	altogether			1.80E-15		4.33E-11	1.13E-06			1		2	1
mtGWAS	conformation			1.04E-26	6.39E-07	1.62E-13				8	1	6
mtGWAS	production		2.65E-19			3.02E-10	1.02E-15		19			2	1
