# Supplementary material for: Comparison of two multi-trait association testing methods and sequence-based fine mapping of six additive QTL in Swiss Large White pigs
Source: BMC Genomics. 2023 Apr 10;24:192. doi: 10.1186/s12864-023-09295-4 (PMC10084639; doi:10.1186/s12864-023-09295-4)
Supplement: Supplementary file 8 — Additional file 8. Results of meta-analyses GWAS based on array genotypes and dataset including missing phenotypic records. Table contains numbered QTL regions, chromosome, start and stop positions of the QTL, lowest P-value, top SNP with MAF, number of significantly associated variants within the QTL and the trait-group. [file 12864_2023_9295_MOESM8_ESM.txt]

QTL	SSC	start_bp	stop_bp	p	SNP	MAF	#sig_variants	group
1	1	158371284	162345362	6.18E-13	1_160210902	0.291	23	production
1	1	158371284	162345362	6.18E-13	1_160347188	0.291	23	production
1	1	158682904	160347188	1.03E-09	1_160210902	0.313	10	all
1	1	158682904	160347188	1.03E-09	1_160347188	0.313	10	all
2	1	270339744	271906577	2.98E-32	1_270968825	0.142	21	production
2	1	270339744	271906577	1.49E-27	1_270968825	0.124	15	all
3	5	65775515	66103958	1.11E-08	5_66103958	0.446	4	production
3	5	65775515	66103958	2.72E-08	5_66103958	0.458	2	all
4	7	95443693	98116120	1.08E-40	7_97652632	0.274	12	conformation
4	7	95970167	97652632	1.97E-37	7_97652632	0.341	8	all
5	10	47224859	47805800	6.89E-09	10_47224859	0.457	2	conformation
6	11	7841215	8322594	1.36E-07	11_8015295	0.47	9	production
6	11	7841215	8322594	1.36E-07	11_8101824	0.47	9	production
6	11	7841215	8322594	1.36E-07	11_8150468	0.47	9	production
6	11	7841215	8322594	1.36E-07	11_8067254	0.47	9	production
6	11	7841215	8322594	1.36E-07	11_8130087	0.47	9	production
6	11	7841215	8150468	5.26E-07	11_8015295	0.455	8	all
6	11	7841215	8150468	5.26E-07	11_8101824	0.455	8	all
6	11	7841215	8150468	5.26E-07	11_8130087	0.455	8	all
6	11	7841215	8150468	5.26E-07	11_8067254	0.455	8	all
6	11	7841215	8150468	5.26E-07	11_8150468	0.455	8	all
7	17	12196160	15995802	1.03E-21	17_15659761	0.456	12	conformation
7	17	12203390	15995802	2.87E-24	17_15659761	0.477	10	all
7	17	15659761	15995802	1.64E-13	17_15659761	0.453	2	production
8	17	19402351	20221235	2.75E-07	17_20221235	0.11	2	conformation
8	17	20221235	20221235	1.01E-07	17_20221235	0.102	1	all
9	18	10663342	10663342	4.02E-19	18_10663342	0.256	1	production
9	18	10663342	10663342	4.42E-19	18_10663342	0.261	1	all
