# Supplementary material for: Comparison of two multi-trait association testing methods and sequence-based fine mapping of six additive QTL in Swiss Large White pigs
Source: BMC Genomics. 2023 Apr 10;24:192. doi: 10.1186/s12864-023-09295-4 (PMC10084639; doi:10.1186/s12864-023-09295-4)
Supplement: Supplementary file 12 — Additional file 12. Results of single-trait GWAS based on imputed sequence variants. Table contains numbered QTL regions, chromosome, start and stop positions of the QTL, lowest P-value, top SNP with MAF, number of significantly associated variants within the QTL and the single-trait abbreviation. [file 12864_2023_9295_MOESM12_ESM.txt]

QTL	SSC	start_bp	stop_bp	p	SNP	MAF	#sig_variants	trait
1	1	157732172	162736434	1.167037E-16	1_160172085	0.293	5631	ADFI
1	1	157732172	162736434	1.167037E-16	1_160177760	0.293	5631	ADFI
1	1	157732172	162736434	1.167037E-16	1_160172084	0.293	5631	ADFI
1	1	157732172	162736434	1.167037E-16	1_160165220	0.293	5631	ADFI
1	1	157732172	162736434	1.167037E-16	1_160172221	0.293	5631	ADFI
1	1	157732172	162736434	1.167037E-16	1_160165476	0.293	5631	ADFI
1	1	157732172	162736434	1.167037E-16	1_160167630	0.293	5631	ADFI
1	1	157732172	162736434	1.167037E-16	1_160187895	0.293	5631	ADFI
1	1	157732172	162736434	1.167037E-16	1_160171880	0.293	5631	ADFI
1	1	157732172	162736434	1.167037E-16	1_160203286	0.293	5631	ADFI
1	1	157732172	162736434	1.167037E-16	1_160177402	0.293	5631	ADFI
1	1	157732172	162736434	1.167037E-16	1_160203050	0.293	5631	ADFI
1	1	157732172	162736434	1.167037E-16	1_160177744	0.293	5631	ADFI
1	1	157732172	162736434	1.167037E-16	1_160199928	0.293	5631	ADFI
1	1	157732172	162736434	1.167037E-16	1_160182148	0.293	5631	ADFI
1	1	157732172	162736434	1.167037E-16	1_160172393	0.293	5631	ADFI
1	1	157732172	162736434	1.167037E-16	1_160164544	0.293	5631	ADFI
1	1	157732172	162736434	1.167037E-16	1_160171779	0.293	5631	ADFI
1	1	157732172	162736434	1.167037E-16	1_160172079	0.293	5631	ADFI
1	1	157732172	162736434	1.167037E-16	1_160182438	0.293	5631	ADFI
1	1	157732172	162736434	1.167037E-16	1_160182573	0.293	5631	ADFI
1	1	157732172	162736434	1.167037E-16	1_160173276	0.293	5631	ADFI
1	1	157732172	162736434	1.167037E-16	1_160182658	0.293	5631	ADFI
1	1	157732172	162736434	1.167037E-16	1_160165577	0.293	5631	ADFI
1	1	157732172	162736434	1.167037E-16	1_160168468	0.293	5631	ADFI
1	1	157732172	162736434	1.167037E-16	1_160175963	0.293	5631	ADFI
1	1	157732172	162736434	1.167037E-16	1_160176058	0.293	5631	ADFI
1	1	157732172	162736434	1.167037E-16	1_160166519	0.293	5631	ADFI
1	1	157732172	162736434	1.167037E-16	1_160177043	0.293	5631	ADFI
1	1	157732172	162736434	1.167037E-16	1_160241837	0.293	5631	ADFI
1	1	157732172	162736434	1.167037E-16	1_160176246	0.293	5631	ADFI
1	1	157732172	162736434	1.167037E-16	1_160177310	0.293	5631	ADFI
1	1	157732172	162736434	1.167037E-16	1_160185587	0.293	5631	ADFI
1	1	157732172	162736434	1.167037E-16	1_160166916	0.293	5631	ADFI
1	1	157732172	162736434	1.167037E-16	1_160182581	0.293	5631	ADFI
1	1	157732172	162736434	1.167037E-16	1_160167436	0.293	5631	ADFI
1	1	157732172	162736434	1.167037E-16	1_160181593	0.293	5631	ADFI
1	1	157732172	162736434	1.167037E-16	1_160166115	0.293	5631	ADFI
1	1	157732172	162736434	1.167037E-16	1_160205489	0.293	5631	ADFI
1	1	157732172	162736434	1.167037E-16	1_160186772	0.293	5631	ADFI
1	1	157732172	162736434	1.167037E-16	1_160186815	0.293	5631	ADFI
1	1	157732172	162736434	1.167037E-16	1_160186867	0.293	5631	ADFI
1	1	157732172	162736434	1.167037E-16	1_160171555	0.293	5631	ADFI
1	1	157732172	162736434	1.167037E-16	1_160174555	0.293	5631	ADFI
1	1	157732172	162736434	1.167037E-16	1_160176601	0.293	5631	ADFI
1	1	157732172	162736434	1.167037E-16	1_160187401	0.293	5631	ADFI
1	1	157732172	162736434	1.167037E-16	1_160187458	0.293	5631	ADFI
1	1	157732172	162736434	1.167037E-16	1_160187599	0.293	5631	ADFI
1	1	157732172	162736434	1.167037E-16	1_160187649	0.293	5631	ADFI
1	1	157732172	162736434	1.167037E-16	1_160187718	0.293	5631	ADFI
1	1	157732172	162736434	1.167037E-16	1_160187762	0.293	5631	ADFI
1	1	157732172	162736434	1.167037E-16	1_160183961	0.293	5631	ADFI
1	1	157732172	162736434	1.167037E-16	1_160182947	0.293	5631	ADFI
1	1	157732172	162736434	1.167037E-16	1_160188643	0.293	5631	ADFI
1	1	157732172	162736434	1.167037E-16	1_160172669	0.293	5631	ADFI
1	1	157732172	162736434	1.167037E-16	1_160169681	0.293	5631	ADFI
1	1	157732172	162736434	1.167037E-16	1_160176718	0.293	5631	ADFI
1	1	157732172	162736434	1.167037E-16	1_160187132	0.293	5631	ADFI
1	1	157732172	162736434	1.167037E-16	1_160183212	0.293	5631	ADFI
1	1	157732172	162736434	1.167037E-16	1_160166751	0.293	5631	ADFI
1	1	157732172	162736434	1.167037E-16	1_160192469	0.293	5631	ADFI
1	1	157732172	162736434	1.167037E-16	1_160167398	0.293	5631	ADFI
1	1	157732172	162736434	1.167037E-16	1_160192991	0.293	5631	ADFI
1	1	157732172	162736434	1.167037E-16	1_160183610	0.293	5631	ADFI
1	1	157732172	162736434	1.167037E-16	1_160301312	0.293	5631	ADFI
1	1	157732172	162736434	1.167037E-16	1_160194865	0.293	5631	ADFI
1	1	157732172	162736434	1.167037E-16	1_160184213	0.293	5631	ADFI
1	1	157732172	162736434	1.167037E-16	1_160168774	0.293	5631	ADFI
1	1	157732172	162736434	1.167037E-16	1_160186988	0.293	5631	ADFI
1	1	157732172	162736434	1.167037E-16	1_160183178	0.293	5631	ADFI
1	1	157732172	162736434	1.167037E-16	1_160185280	0.293	5631	ADFI
1	1	157732172	162736434	1.167037E-16	1_160185356	0.293	5631	ADFI
1	1	157732172	162736434	1.167037E-16	1_160174626	0.293	5631	ADFI
1	1	157732172	162736434	1.167037E-16	1_160246630	0.293	5631	ADFI
1	1	157732172	162736434	1.167037E-16	1_160185869	0.293	5631	ADFI
1	1	157732172	162736434	1.167037E-16	1_160181554	0.293	5631	ADFI
1	1	157732172	162736434	1.167037E-16	1_160105200	0.293	5631	ADFI
1	1	157732172	162736434	1.167037E-16	1_160186581	0.293	5631	ADFI
1	1	157732172	162736434	1.167037E-16	1_160175584	0.293	5631	ADFI
1	1	157732172	162736434	1.167037E-16	1_160197707	0.293	5631	ADFI
1	1	157732172	162736434	1.167037E-16	1_160199611	0.293	5631	ADFI
1	1	157732172	162736434	1.167037E-16	1_160199734	0.293	5631	ADFI
1	1	157732172	162736434	1.167037E-16	1_160382931	0.293	5631	ADFI
1	1	157732172	162736434	1.167037E-16	1_160187126	0.293	5631	ADFI
1	1	157732172	162736434	1.167037E-16	1_160201608	0.293	5631	ADFI
1	1	157732172	162736434	1.167037E-16	1_160201747	0.293	5631	ADFI
1	1	157732172	162736434	1.167037E-16	1_160201918	0.293	5631	ADFI
1	1	157732172	162736434	1.167037E-16	1_160210274	0.293	5631	ADFI
1	1	157732172	162736434	1.167037E-16	1_160277320	0.293	5631	ADFI
1	1	157732172	162736434	1.167037E-16	1_160210902	0.293	5631	ADFI
1	1	157732172	162736434	1.167037E-16	1_160322435	0.293	5631	ADFI
1	1	157732172	162736434	1.167037E-16	1_160183664	0.293	5631	ADFI
1	1	157732172	162736434	1.167037E-16	1_160091890	0.293	5631	ADFI
1	1	157732172	162736434	1.167037E-16	1_160436655	0.293	5631	ADFI
1	1	157732172	162736434	1.167037E-16	1_160206113	0.293	5631	ADFI
1	1	157732172	162736434	1.167037E-16	1_160183040	0.293	5631	ADFI
1	1	157732172	162736434	1.167037E-16	1_160206656	0.293	5631	ADFI
1	1	157732172	162736434	1.167037E-16	1_160189748	0.293	5631	ADFI
1	1	157732172	162736434	1.167037E-16	1_160208549	0.293	5631	ADFI
1	1	157732172	162736434	1.167037E-16	1_160191817	0.293	5631	ADFI
1	1	157732172	162736434	1.167037E-16	1_160220233	0.293	5631	ADFI
1	1	157732172	162736434	1.167037E-16	1_160174792	0.293	5631	ADFI
1	1	157732172	162736434	1.167037E-16	1_160181763	0.293	5631	ADFI
1	1	157732172	162736434	1.167037E-16	1_160214326	0.293	5631	ADFI
1	1	157732172	162736434	1.167037E-16	1_160107396	0.293	5631	ADFI
1	1	157732172	162736434	1.167037E-16	1_160186713	0.293	5631	ADFI
1	1	157732172	162736434	1.167037E-16	1_160174493	0.293	5631	ADFI
1	1	157732172	162736434	1.167037E-16	1_160347188	0.293	5631	ADFI
1	1	157732172	162736434	1.167037E-16	1_160184646	0.293	5631	ADFI
1	1	157732172	162736434	1.167037E-16	1_160443684	0.293	5631	ADFI
1	1	157732172	162736434	1.167037E-16	1_160128994	0.293	5631	ADFI
1	1	157732172	162736434	1.167037E-16	1_160272146	0.293	5631	ADFI
1	1	157732172	162736434	1.167037E-16	1_160137530	0.293	5631	ADFI
1	1	157732172	162736434	1.167037E-16	1_160127933	0.293	5631	ADFI
1	1	157732172	162736434	1.167037E-16	1_160125689	0.293	5631	ADFI
1	1	157732172	162736434	1.167037E-16	1_160132465	0.293	5631	ADFI
1	1	157732172	162469211	3.066384E-16	1_159637589	0.291	2093	LDWG
1	1	158352444	162469211	4.406716E-13	1_159849461	0.288	1384	DWG
1	1	158352444	162469211	4.406716E-13	1_159849365	0.288	1384	DWG
1	1	158352444	162469211	4.406716E-13	1_159849036	0.288	1384	DWG
1	1	158352444	162469211	4.406716E-13	1_159849395	0.288	1384	DWG
1	1	158352444	162469211	4.406716E-13	1_159849424	0.288	1384	DWG
1	1	158352444	162469211	4.406716E-13	1_159849442	0.288	1384	DWG
1	1	158352444	162469211	4.406716E-13	1_159849322	0.288	1384	DWG
1	1	158352444	162469211	4.406716E-13	1_159849155	0.288	1384	DWG
1	1	158352444	162469211	4.406716E-13	1_159849156	0.288	1384	DWG
1	1	158352444	162469211	4.406716E-13	1_159849169	0.288	1384	DWG
2	1	270331332	272315496	2.259059E-33	1_270550621	0.16	9779	ADFI
2	1	270331332	272315496	2.259059E-33	1_270550622	0.16	9779	ADFI
2	1	270331332	272315496	2.259059E-33	1_270550529	0.16	9779	ADFI
2	1	270331332	272315496	2.259059E-33	1_270550596	0.16	9779	ADFI
2	1	270331332	272315496	2.259059E-33	1_270586730	0.16	9779	ADFI
2	1	270331332	272315496	2.259059E-33	1_270550626	0.16	9779	ADFI
2	1	270331332	272315496	2.259059E-33	1_270550628	0.16	9779	ADFI
2	1	270331332	272315496	2.259059E-33	1_270550632	0.16	9779	ADFI
2	1	270331332	272315496	2.259059E-33	1_270586733	0.16	9779	ADFI
2	1	270331332	272315496	2.259059E-33	1_270586491	0.16	9779	ADFI
2	1	270331332	272315496	2.259059E-33	1_270586516	0.16	9779	ADFI
2	1	270331332	272315496	7.101232E-37	1_270599319	0.161	9923	LDWG
2	1	270331332	271889844	3.302904E-18	1_270775018	0.168	2340	BFT
2	1	270423755	272315496	1.755293E-20	1_270775018	0.167	2726	LMC
2	1	270443269	271972979	5.562284E-15	1_270558207	0.165	1578	DWG
2	1	270540461	270945450	1.135490E-10	1_270907934	0.166	390	IMF
2	1	270540461	270945450	1.135490E-10	1_270899004	0.166	390	IMF
2	1	270540461	270945450	1.135490E-10	1_270899378	0.166	390	IMF
3	5	66103958	66210538	4.633415E-10	5_66103958	0.441	5	BFT
4	7	93528613	97691158	3.558116E-28	7_97636980	0.288	1671	CL
4	7	94947952	99257266	2.158925E-41	7_97582039	0.274	2700	NT
4	7	94947952	99257266	2.158925E-41	7_97582058	0.274	2700	NT
4	7	97539348	97652785	4.892594E-13	7_97583683	0.345	434	NUT
4	7	97623256	97623256	2.151007E-09	7_97623256	0.117	1	BFT
4	7	99887762	99890082	2.648695E-10	7_99889882	0.486	16	CL
4	7	99887762	99890082	2.648695E-10	7_99889905	0.486	16	CL
4	7	99887762	99890082	2.648695E-10	7_99889907	0.486	16	CL
5	12	49659322	50457610	2.847819E-10	12_50447923	0.394	11	NT
6	17	10801944	20928904	1.250658E-62	17_15643342	0.218	3140	CL
6	17	15220082	16035939	3.081822E-22	17_15643342	0.204	475	BFL
6	17	15626425	15826174	5.706776E-13	17_15643342	0.212	11	DWG
6	17	15626425	15758097	4.120691E-12	17_15643342	0.213	5	LDWG
6	17	15643342	15643342	3.062336E-09	17_15643342	0.213	1	BFT
6	17	15885558	15885558	2.827001E-09	17_15885558	0.193	1	XOH
6	17	17604671	19327382	1.321696E-11	17_19327377	0.114	4	BFL
6	17	17604671	19327382	1.321696E-11	17_19327382	0.114	4	BFL
7	18	9647311	10904242	3.503952E-19	18_10678265	0.279	508	BFT
7	18	10026351	10845880	1.854009E-17	18_10678265	0.278	461	LMC
