# Supplementary material for: Comparison of two multi-trait association testing methods and sequence-based fine mapping of six additive QTL in Swiss Large White pigs
Source: BMC Genomics. 2023 Apr 10;24:192. doi: 10.1186/s12864-023-09295-4 (PMC10084639; doi:10.1186/s12864-023-09295-4)
Supplement: Supplementary file 14 — Additional file 14. Results of meta-analyses GWAS based on imputed sequence variants and dataset including missing phenotypic records. Table contains numbered QTL regions, chromosome, start and stop positions of the QTL, lowest P-value, top SNP with MAF, number of significantly associated variants within the QTL and the trait-group. [file 12864_2023_9295_MOESM14_ESM.txt]

QTL	SSC	start_bp	stop_bp	p	SNP	MAF	#sig_variants	group
1	1	158450480	162469211	8.92E-16	1_159637589	0.292	1638	production
1	1	158450480	162381178	5.26E-13	1_159637589	0.314	1157	all
2	1	270331332	272315496	4.92E-41	1_270550628	0.16	9835	production
2	1	270331332	272315496	4.92E-41	1_270550632	0.16	9835	production
2	1	270331332	272315496	4.92E-41	1_270586730	0.16	9835	production
2	1	270331332	272315496	4.92E-41	1_270586733	0.16	9835	production
2	1	270331332	272315496	4.92E-41	1_270550596	0.16	9835	production
2	1	270331332	272315496	4.92E-41	1_270550621	0.16	9835	production
2	1	270331332	272315496	4.92E-41	1_270550529	0.16	9835	production
2	1	270331332	272315496	4.92E-41	1_270550626	0.16	9835	production
2	1	270331332	272315496	4.92E-41	1_270586491	0.16	9835	production
2	1	270331332	272315496	4.92E-41	1_270586516	0.16	9835	production
2	1	270331332	272315496	4.92E-41	1_270550622	0.16	9835	production
2	1	270423755	272315496	2.85E-36	1_270599319	0.141	3761	all
3	5	65756128	66209643	1.88E-10	5_65997650	0.408	19	production
3	5	65764253	66190273	5.40E-10	5_65997650	0.409	8	all
4	7	93072804	99890082	1.67E-48	7_97636980	0.275	2941	conformation
4	7	94777909	99128139	8.09E-45	7_97636980	0.343	2328	all
4	7	97622370	97635937	1.87E-12	7_97623256	0.124	5	production
5	10	47893148	47893149	2.06E-09	10_47893149	0.41	2	conformation
5	10	47893148	47893149	2.06E-09	10_47893148	0.41	2	conformation
6	17	10802086	19758499	1.19E-84	17_15643342	0.204	2112	all
6	17	10802362	20928904	8.46E-75	17_15643342	0.212	2184	conformation
6	17	12239046	12239852	2.21E-09	17_12239132	0.44	6	production
6	17	12239046	12239852	2.21E-09	17_12239140	0.44	6	production
6	17	12239046	12239852	2.21E-09	17_12239794	0.44	6	production
6	17	12239046	12239852	2.21E-09	17_12239852	0.44	6	production
6	17	14618773	16035939	8.44E-33	17_15643342	0.212	529	production
7	18	10024756	10900558	1.11E-21	18_10678265	0.286	472	production
7	18	10024756	10845880	2.00E-19	18_10678293	0.316	408	all
7	18	10024756	10845880	2.00E-19	18_10678235	0.316	408	all
