# Supplementary material for: Comparison of two multi-trait association testing methods and sequence-based fine mapping of six additive QTL in Swiss Large White pigs
Source: BMC Genomics. 2023 Apr 10;24:192. doi: 10.1186/s12864-023-09295-4 (PMC10084639; doi:10.1186/s12864-023-09295-4)
Supplement: Supplementary file 15 — Additional file 15. List of genes ID and genes symbols within the 6 pleiotropic QTL. [file 12864_2023_9295_MOESM15_ESM.txt]

QTL	Gene	Gene_symbol
1	ENSSSCG00000004911	.
1	ENSSSCG00000034988	.
1	ENSSSCG00000036234	.
1	ENSSSCG00000039179	.
1	ENSSSCG00000041383	.
1	ENSSSCG00000045579	.
1	ENSSSCG00000046336	.
1	ENSSSCG00000047436	.
1	ENSSSCG00000048538	.
1	ENSSSCG00000049892	.
1	ENSSSCG00000051721	.
1	NM_001244578.1	.
1	NM_214173.1	.
1	100152584	ALPK2
1	ENSSSCG00000004918	ALPK2
1	100049703	BCL2
1	100522414	CDH20
1	ENSSSCG00000004903	CDH20
1	100523764	CPLX4
1	ENSSSCG00000004909	CPLX4
1	ENSSSCG00000025744	KDSR
1	100521354	KIAA1468
1	100627702	LOC100627702
1	110261667	LOC110261667
1	ENSSSCG00000051798	MC4R
1	100512083	NEDD4L
1	ENSSSCG00000004919	NEDD4L
1	100154633	PHLPP1
1	ENSSSCG00000004896	PHLPP1
1	100522054	PIGN
1	ENSSSCG00000004901	PIGN
1	ENSSSCG00000004899	RELCH
1	100155834	RNF152
1	ENSSSCG00000004902	RNF152
1	100521706	TNFRSF11A
1	ENSSSCG00000004898	TNFRSF11A
1	ENSSSCG00000020464	U6
1	100625613	ZCCHC2
1	ENSSSCG00000004897	ZCCHC2
1	ENSSSCG00000034704	ZNF532
2	ENSSSCG00000042995	.
2	NM_001001644.1	.
2	NM_001244285.1	.
2	100524544	ABL1
2	ENSSSCG00000005706	ABL1
2	414411	ASS1
2	ENSSSCG00000005701	ASS1
2	102166697	CFAP77
2	ENSSSCG00000005727	CFAP77
2	100523112	EXOSC2
2	ENSSSCG00000005704	EXOSC2
2	100523302	FIBCD1
2	ENSSSCG00000005707	FIBCD1
2	100524188	FUBP3
2	ENSSSCG00000005702	FUBP3
2	100623602	HMCN2
2	ENSSSCG00000005699	HMCN2
2	100157958	LAMC3
2	ENSSSCG00000005710	LAMC3
2	100510887	LOC100510887
2	414430	MED27
2	ENSSSCG00000005720	MED27
2	102165958	PLPP7
2	ENSSSCG00000005713	PLPP7
2	100525803	POMT1
2	ENSSSCG00000005716	POMT1
2	100522920	PRDM12
2	ENSSSCG00000005703	PRDM12
2	100511912	PRRC2B
2	ENSSSCG00000005715	PRRC2B
2	ENSSSCG00000031465	PRRT1B
2	100524361	QRFP
2	ENSSSCG00000005705	QRFP
2	100511735	RAPGEF1
2	ENSSSCG00000005719	RAPGEF1
3	NM_214088.1	.
3	ENSSSCG00000000720	AKAP3
3	ENSSSCG00000038694	CCND2
3	100524622	NDUFA9
3	ENSSSCG00000000719	NDUFA9
4	ENSSSCG00000002351	.
4	ENSSSCG00000042958	.
4	ENSSSCG00000042983	.
4	ENSSSCG00000043959	.
4	ENSSSCG00000048447	.
4	ENSSSCG00000048945	.
4	ENSSSCG00000049326	.
4	ENSSSCG00000049747	.
4	ENSSSCG00000050598	.
4	ENSSSCG00000050616	.
4	ENSSSCG00000051226	.
4	NM_001078667.1	.
4	NM_001185836.1	.
4	NM_001195113.1	.
4	NM_001243829.1	.
4	NM_214206.1	.
4	NM_214397.1	.
4	100152503	ABCD4
4	ENSSSCG00000038231	ABCD4
4	ENSSSCG00000002349	ACOT4
4	100152868	ACOT6
4	ENSSSCG00000002348	ACOT6
4	100153301	ALDH6A1
4	ENSSSCG00000002357	ALDH6A1
4	100622552	AREL1
4	ENSSSCG00000002370	AREL1
4	100152098	BBOF1
4	ENSSSCG00000002356	BBOF1
4	100155731	COQ6
4	ENSSSCG00000002354	COQ6
4	ENSSSCG00000002374	DLST
4	100156521	DNAL1
4	ENSSSCG00000039469	DNAL1
4	100156555	DPF3
4	ENSSSCG00000002333	DPF3
4	100623005	ELMSAN1
4	100154506	ENTPD5
4	ENSSSCG00000002355	ENTPD5
4	100512240	FAM161B
4	ENSSSCG00000002353	FAM161B
4	100625247	HEATR4
4	ENSSSCG00000021676	HEATR4
4	100738266	ISCA2
4	ENSSSCG00000002367	ISCA2
4	100624820	JDP2
4	ENSSSCG00000035895	JDP2
4	100157325	LIN52
4	ENSSSCG00000045722	LIN52
4	100158115	LOC100158115
4	102159548	LOC102159548
4	110255331	LOC110255331
4	110255332	LOC110255332
4	100514300	LTBP2
4	ENSSSCG00000002368	LTBP2
4	ENSSSCG00000002350	MIDEAS
4	ENSSSCG00000002366	NPC2
4	100522019	NUMB
4	ENSSSCG00000022178	NUMB
4	100523451	PAPLN
4	ENSSSCG00000002341	PAPLN
4	100156404	PGF
4	100154070	PNMA1
4	100155976	PROX2
4	ENSSSCG00000002373	PROX2
4	780411	PSEN1
4	ENSSSCG00000002340	PSEN1
4	100156930	PTGR2
4	100511390	RBM25
4	ENSSSCG00000028663	RBM25
4	100620491	RGS6
4	ENSSSCG00000033093	RGS6
4	100523074	RIOX1
4	ENSSSCG00000002344	RIOX1
4	100152357	RPS6KL1
4	ENSSSCG00000002375	RPS6KL1
4	100157762	SIPA1L1
4	ENSSSCG00000002332	SIPA1L1
4	100514113	SYNDIG1L
4	ENSSSCG00000025000	SYNDIG1L
4	100525758	TTLL5
4	ENSSSCG00000025984	TTLL5
4	ENSSSCG00000002361	VRTN
4	100152921	VSX2
4	ENSSSCG00000002363	VSX2
4	100152380	YLPM1
4	ENSSSCG00000002372	YLPM1
4	100512059	ZNF410
4	ENSSSCG00000002352	ZNF410
5	ENSSSCG00000025799	.
5	ENSSSCG00000033750	.
5	ENSSSCG00000036330	.
5	ENSSSCG00000041197	.
5	ENSSSCG00000043125	.
5	ENSSSCG00000043723	.
5	ENSSSCG00000044798	.
5	ENSSSCG00000044805	.
5	ENSSSCG00000046441	.
5	ENSSSCG00000047439	.
5	ENSSSCG00000047884	.
5	ENSSSCG00000048591	.
5	ENSSSCG00000048919	.
5	ENSSSCG00000049050	.
5	ENSSSCG00000049949	.
5	ENSSSCG00000050111	.
5	ENSSSCG00000050358	.
5	ENSSSCG00000050780	.
5	ENSSSCG00000051036	.
5	NM_001008687.1	.
5	NM_001099935.1	.
5	NM_001195399.1	.
5	NM_214081.2	.
5	100157679	ANK1
5	ENSSSCG00000007022	ANK1
5	100157103	BMP2
5	ENSSSCG00000039442	BMP2
5	100739819	C17H20orf196
5	ENSSSCG00000039779	CHGB
5	102166124	CSGALNACT1
5	100157961	FERMT1
5	ENSSSCG00000007052	FERMT1
5	100101471	IKBKB
5	ENSSSCG00000007030	IKBKB
5	100156773	JAG1
5	ENSSSCG00000007067	JAG1
5	100518097	LOC100518097
5	100152679	PLCB1
5	ENSSSCG00000007056	PLCB1
5	100516581	PLCB4
5	ENSSSCG00000007058	PLCB4
5	494014	PRNP
5	ENSSSCG00000007039	PRNP
5	100623956	PSD3
5	ENSSSCG00000007034	PSD3
5	100157105	RASSF2
5	ENSSSCG00000032601	RASSF2
5	100622013	RNF170
5	ENSSSCG00000036001	RNF170
5	ENSSSCG00000039269	SHLD1
5	100621925	THAP1
5	ENSSSCG00000039969	THAP1
6	NM_001177489.1	.
6	100627515	HIPK2
6	ENSSSCG00000026733	HIPK2
6	100519232	KIAA1549
6	ENSSSCG00000016513	KIAA1549
6	100415778	ZC3HAV1
6	ENSSSCG00000016512	ZC3HAV1
6	100628182	ZC3HAV1L
6	ENSSSCG00000032786	ZC3HAV1L
